# Supplementary material for: Ni-catalyzed asymmetric hydrogenation of N-aryl imino esters for the efficient synthesis of chiral α-aryl glycines
Source: Nat Commun. 2020 Nov 23;11:5935. doi: 10.1038/s41467-020-19807-5 (PMC7683563; doi:10.1038/s41467-020-19807-5)
Supplement: Supplementary file 3 — Supplementary Data 1 [file 41467_2020_19807_MOESM3_ESM.zip]

Archive with 1 entries (1 files):
- NCOMMS-20-34270B .docx
